# Supplementary material for: Biopsy Confirmed Glioma Recurrence Predicted by Multi-Modal Neuroimaging Metrics
Source: J Clin Med. 2019 Aug 23;8(9):1287. doi: 10.3390/jcm8091287 (PMC6780506; doi:10.3390/jcm8091287)
Supplement: Supplementary file 1 [file jcm-08-01287-s001.zip]

Archive with 3 entries (2 files):
- Figure S1.pdf
- __MACOSX/
- __MACOSX/._Figure S1.pdf
